# Supplementary material for: OTP970 Is Required for RNA Editing of Chloroplast ndhB Transcripts in Arabidopsis thaliana
Source: Genes (Basel). 2022 Jan 14;13(1):139. doi: 10.3390/genes13010139 (PMC8774829; doi:10.3390/genes13010139)
Supplement: Supplementary file 1 [file genes-13-00139-s001.zip]

Archive with 1 entries (1 files):
- genes-1530327-supplementary.pdf
